# Supplementary material for: Structure-based metabolite function prediction using graph neural networks
Source: Bioinform Adv. 2025 Jul 21;5(1):vbaf174. doi: 10.1093/bioadv/vbaf174 (PMC12343106; doi:10.1093/bioadv/vbaf174)
Supplement: vbaf174_Supplementary_Data [file vbaf174_supplementary_data.zip]

Archive with 1 entries (1 files):
- Supplementary Material for Online Publication.pdf
